# Supplementary material for: Mesoporous Silica Modified with Polydopamine and Zinc Ions as a Potential Carrier in the Controlled Release of Mercaptopurine
Source: Materials (Basel). 2023 Jun 13;16(12):4358. doi: 10.3390/ma16124358 (PMC10301584; doi:10.3390/ma16124358)
Supplement: Supplementary file 1 [file materials-16-04358-s001.zip]

Archive with 1 entries (1 files):
- materials-2422148-supplementary.pdf
